# Supplementary material for: Bacillus subtilis and Bifidobacteria bifidum Fermentation Effects on Various Active Ingredient Contents in Cornus officinalis Fruit
Source: Molecules. 2023 Jan 19;28(3):1032. doi: 10.3390/molecules28031032 (PMC9920020; doi:10.3390/molecules28031032)
Supplement: Supplementary file 1 [file molecules-28-01032-s001.zip]

Archive with 1 entries (1 files):
- molecules-2096559-supplementary.pdf
